# Supplementary material for: Bumble Bees (Bombus terrestris) Use Time-Memory to Associate Reward with Color and Time of Day
Source: Insects. 2023 Aug 14;14(8):707. doi: 10.3390/insects14080707 (PMC10455649; doi:10.3390/insects14080707)
Supplement: Supplementary file 1 [file insects-14-00707-s001.zip]

Archive with 2 entries (2 files):
- Individual choices table.xlsx
- Time-memory_Suppl.pdf
